# Supplementary material for: How Active Are Women in the First Year of Motherhood? A Systematic Review of Device‐Measured Physical Activity
Source: Scand J Med Sci Sports. 2025 Jul 31;35(8):e70108. doi: 10.1111/sms.70108 (PMC12312082; doi:10.1111/sms.70108)
Supplement: Supplementary file 1 — Data S1–S3. [file SMS-35-e70108-s002.xlsx]

## Sheet: Sheet1
Supplementary Data S4. Overview of extracted data from the included studies.
	time of measured physical activity postpartum	Author	year	mean or median	MPA or MVPA	Analysed estimates (MPA or MVPA) in min/day	Groups based on observed ranges	Reported physical activity estimates (MPA or MVPA)	Reported VPA estimates	study country	study design	size of study population	Age of participants	Other characteristics of participants	Physical activity tracker type	Placing	Definitions of MPA or MVPA	Inclusion criteria for data	Mean-wear time for valid data	Instructed wear-time
1	0-1 months	Saarikko et al.	2020	Median (range)	MVPA	2.14 (0-26.86) min/day	MVPA ≤ 27.6 min/day	15 (0-188) min/week		Finland	Cohort study	20	Mean (SD) = 26 (5) years	45% had a secondary education, 15% were single, 65% were working, pre-pregnancy BMI median 24.4 kg/m2.	Garmin Vivosmart	Wrist	MPA is defined as 70-80% of maximum heart rate	10 h/day on ≥ 3 weekdays and 8 hours/day on at least 1 weekend day	15 (range 0-25) days *	24 h/day during the month following birth
2	0.46-0.69 months	Wolpern et al.	2021	Median (IQR)	MVPA	55.5 (40.4-74.3) min/day	MVPA ≥ 55.5 min/day	55.5 (40.4-74.3) min/day		USA	Cross-sectional study	500	Mean (SD) = 28.3 (5.1) years	pre-pregnancy BMI median 23.5 kg/m2, 80.6% white, 21.1% Hispanic or Latina.	Actigraph GT9X	Wrist	MVPA ≥ 100.6 mg	10 h/day on ≥ 3 weekdays and 8 h/day on at least 1 weekend day	7.6 (SD 1.4) days and 23.3 (SD 1.6) h/day	24 h/day for 7 consecutive days
3	1.15-1.38 months	Wolpern et al.	2021	Median (IQR)	MVPA	64.5 (47-84.6) min/day	MVPA ≥ 55.5 min/day	64.5 (47-84.6) min/day		USA	Cross-sectional study	473	Mean (SD) = 28.3 (5.1) years	pre-pregnancy BMI median 23.5 kg/m2, 80.6% white, 21.1% Hispanic or Latina.	Actigraph GT9X	Wrist	MVPA ≥ 100.6 mg	10 h/day on ≥ 3 weekdays and 8 h/day on at least 1 weekend day	7.1 (SD 1.3) days and 23.0 (SD 2.2) h/day	24 h/day for 7 consecutive days
4	1.38-1.84 months	Kishman et al.	2023	Mean (SE)	MVPA	21.5 (3.1) min/day	MVPA ≤ 27.6 min/day	21.5 (3.1) min/day		USA	Longitudinal cohort study	130	Mean age = 30 years	63% were White, 39% were obese, 59% had graduated college or above, 88% were in a stable relationship, 50% of the participant had a household income >US$ 60,000, 73% had a vaginal delivery	Actigraph GT3X+	Hip	MPA 2020-5998 cpm; VPA >5999 cpma	≥ 10 h/day for ≥ 3 days	6 days (range 3-10 days) and 16.1 (SD 3.2) h/day	7 days at 5 different time point postpartum
5	1.38-6 months	Keller et al.	2014	Mean (SD)	MPA	15.33 (12.28) min/day	MVPA ≤ 27.6 min/day	15.33 (12.28) min/day	0.16 (0.64) min/day	USA	Randomized Controlled Trial	54	Mean (SD) = 28.3 (5.59) years	first pregnancy for 20.1%, 121 of the participants were born in Mexico but lived in USA. 69.3% had a household income ≥ $20,000.	ActiGraph GT1M	Hip	MPA: 1952-5725 cpm; VPA ≥5725 cpmc	≥ 3 days with ≥ 10 h/day	At baseline: 14,1 h/day	7 days at baseline and then 7 days 6 month later
6	1.84-2.76 months	Lewis et al.	2024	Mean	MVPA	10.8 min/day	MVPA ≤ 27.6 min/day	75.33 (127.01) min/week		USA	Randomized controlled study	55	Mean age 31.44 (SD =5.31)	58.2% were Caucasian, 40% were single (never married), 73% had a household income <US$40,000.	Fitbit Flex	Wrist	Proprietary algorithms from Fitbit	≥ 10 h/day	No data	Entire trial (during pregnancy and until 3 months postpartum)
7	2 months	Tomioka et al.	2022	Not specified	MVPA	71 min/day	MVPA ≥ 55.5 min/day	71 min/day		Japan	Cross-sectional study	99	Mean age 32.14 (SD = 3.82) years	none worked at the time of measure. Mean BMI 21.04 (SD=2.03) kg/m2.	Active Style Pro HJA-750C	Hip	MVPA ≥ 3 METs	≥ 8 h/day for 2 days	12,55 hours	24 hours for 2 days
8	2.07-4.34 months**	Bennetter et al.	2023	Mean (SD)	MVPA	80.7 (63.9) min/day	MVPA ≥ 55.5 min/day	80.7 (63.9) min/day		Norway	Cohort study	169	Mean age 29.5 (SD = 4.9)	mean BMI 25.3 (SD = 5.0), 95% were married/cohabitant, 41% South Asia ethnicity, 41% had high school/secondary education.	SenseWear Pro3	Upper arm	MVPA ≥ 3 METs	≥ 19.2 h/day for ≥ 2 days	Ranged from 23.3 to 23.5 (SD 0.5-0.7) h/day	4-7 days
9	2.76 months	Marshall et al.	2020	Mean (SD)	MVPA	8.4 (8.7) min/day	MVPA ≤ 27.6 min/day	8.4 (8.7) min/day		USA	Cohort study	23	Mean age 31 (SD = 3.70) years	weight 68.83 (SD = 7.81) kg, BMI 24.58 (2.81) kg/m2.	ActiGraph GT3X+	Hip	MVPA ≥ 100 steps/min	≥ 3 days of wear with ≥ 8 hours per day	11.5 (SD 1.4) h/day	7 consecutive days during waking hours
10	3 months	Evenson et al.	2012	Median (IQR)	MPA	13 (9-21) min/day	MVPA ≤ 27.6 min/day	13 (9-21) min/day	1 (0-0) min/day	USA	Cohort study	181	55% were ≥ 30 years	85% were married, 73% were non-Hispanic white, 30% were overweight.	ActiGraph model #7164	Hip	MPA 2020-5998 cpm; VPA >5999 cpma	Used all data	12.2 h/day *	7 days
11	3 months	Hesketh et al.	2018	Mean (SD)	MVPA	10.0 (8.2) min/day	MVPA ≤ 27.6 min/day	10.0 (8.2) min/day		USA	Cohort study	55	71% were between 21-30 years	4% were Hispanic/Latina, 77% were Black/African American, 25% were married, 39% were obese pre-pregnancy, 64% had an annual household income ≥ $20,000.	ActiGraph GT3X+	Hip + wrist	MVPA >2020 cpma	≥ 3 days of measurement Wrist: ≥10 h/day Hip: ≥8 h/day	hip: 13.1 (SD 1.8) hours across 5.7 (SD 1.7) days; wrist: 16.2 (SD 1.9) hours across 7.4 (SD 1.5) days	7 days, 24h/day for wrist and the hip only during waking hours
12	3.45-6.21 months	Evenson et al.	2013	Median (IQR)	MVPA	6.9 (2.3-11.3) min/day	MVPA ≤ 27.6 min/day	6.9 (2.3-11.3) min/day		USA	Cohort study	132	50% were between 30-35 years	81.1% were non-Hispanic white, 93.9% were married, 58.3% were obese.	The Actical	Hip	MVPA > 1535 cpmb	≥ 6 h/day for ≥ 4 days (including one weekend day and two weekdays)	13.3 (IQR 11.8-14.4) h/day *	7 days
13	4 months	Kishman et al.	2023	Mean (SE)	MVPA	22.1 (3.1) min/day	MVPA ≤ 27.6 min/day	22.1 (3.1) min/day		USA	Longitudinal cohort study	109	Mean age = 30 years	63% were White, 39% were obese, 59% had graduated college or above, 88% were in a stable relationship, 50% of the participant had a household income >US$ 60,000, 73% had a vaginal delivery	Actigraph GT3X+	Hip	MPA 2020-5998 cpm; VPA >5999 cpma	≥ 10 h/day for ≥ 3 days	6 days (range 3-10 days) and 16.1 (SD 3.2) h/day	7 days at 5 different time point postpartum
14	4.8-7.2 months	Kernot et al.	2019	Mean¤	MVPA	19.8 min/day	MVPA ≤ 27.6 min/day	137 (102-173) min/week		Australia	Randomized Controlled Trial	40	Mean age 30.7 (95% CI 29.2-32.2) years	95% were married, 77.5% were not working/maternity leave.	ActiGraph GT3X+	Hip	MVPA: 2020-5998 cpma	≥ 10 h/day for ≥ 4 days (including 1 weekend day)	No data	24 h/day for 7 days
15	5-8 months	Shaw et al.	2023	Mean (SD)	MVPA	87.3 (35.5) min/day	MVPA ≥ 55.5 min/day	87.3 (35.5) min/day		USA	Prospective cohort study	532	Mean age 29.9 (SD = 4.9) years	91.7% were White, 84.8 % non-Hispanic ethnicity, 67.4 % had a BMI <25	ActiGraph GT9X	Wrist	MVPA ≥ 100.6 mg	≥10 h/day for ≥4 weekdays including ≥8 h/day for ≥1 weekend day	22.8 (SD 2.4) h/day across 7.1 (SD 1.5) days	7 days
16	5.4 months¤	Martin et al.	2017	Mean (SD)¤	MVPA	44.7 (26.9) min/day	MVPA 27.6-55.5 min/day	44.7 (26.9) min/day		USA	Cross-sectional study	282	Mean age 28 years	60% were born in Mexico, 34.8 % were obese.	ActiGraph GT3X+	Hip	MPA: 2690-6166 cpmd	≥ 10 h/day	11.6 (SD 2.8) h/day¤	5-7 days
17	6 months	Kishman et al.	2023	Mean (SE)	MVPA	22.2 (3.2) min/day	MVPA ≤ 27.6 min/day	22.2 (3.2) min/day		USA	Longitudinal cohort study	99	Mean age = 30 years	63% were White, 39% were obese, 59% had graduated college or above, 88% were in a stable relationship, 50% of the participant had a household income >US$ 60,000, 73% had a vaginal delivery	Actigraph GT3X+	Hip	MPA 2020-5998 cpm; VPA >5999 cpma	≥ 10 h/day for ≥ 3 days	6 days (range 3-10 days) and 16.1 (SD 3.2) h/day	7 days at 5 different time point postpartum
18	6.3-8.7 months	Kernot et al.	2019	Mean¤	MVPA	21.4 min/day	MVPA ≤ 27.6 min/day	150 (119-181) min/week		Australia	Randomized Controlled Trial	40	Mean age 30.7 (95% CI 29.2-32.2) years	95% were married, 77.5% were not working/maternity leave.	ActiGraph GT3X+	Hip	MVPA: 2020-5998 cpma	≥ 10 h/day for ≥ 4 days (including 1 weekend day)	No data	25 h/day for 7 days
19	7.38-12 months	Keller et al.	2014	Mean (SD)	MPA	20.62 (16.87) min/day	MVPA ≤ 27.6 min/day	20.62 (16.87) min/day	0.66 (2.38) min/day	USA	Randomized Controlled Trial	54	Mean (SD) = 28.3 (5.59) years	first pregnancy for 20.1%, 121 of the participants were born in Mexico but lived in USA. 69.3% had a household income ≥ $20,000.	ActiGraph GT1M	Hip	MPA: 1952-5725 cpm; VPA ≥5725 cpmc	≥ 3 days with ≥ 10 h/day	At baseline: 14,1 h/day	7 days at baseline and then 7 days 6 month later
20	9 months	Hesketh et al.	2018	Mean (SD)	MVPA	10.8 (8.7) min/day	MVPA ≤ 27.6 min/day	10.8 (8.7) min/day		USA	Cohort study	55	71% were between 21-30 years	4% were Hispanic/Latina, 77% were Black/African American, 25% were married, 39% were obese pre-pregnancy, 64% had an annual household income ≥ $20,000.	ActiGraph GT3X+	Hip + wrist	MVPA >2020 cpma	≥ 3 days of measurement Wrist: ≥10 h/day Hip: ≥8 h/day	hip: 13.1 (SD 1.8) hours across 5.7 (SD 1.7) days; wrist: 16.2 (SD 1.9) hours across 7.4 (SD 1.5) days	8 days, 24h/day for wrist and the hip only during waking hours
21	9 months	Kishman et al.	2023	Mean (SD)	MVPA	24.1 (3.3) min/day	MVPA ≤ 27.6 min/day	24.1 (3.3) min/day		USA	Longitudinal cohort study	75	Mean age = 30 years	63% were White, 39% were obese, 59% had graduated college or above, 88% were in a stable relationship, 50% of the participant had a household income >US$ 60,000, 73% had a vaginal delivery	Actigraph GT3X+	Hip	MPA 2020-5998 cpm; VPA >5999 cpma	≥ 10 h/day for ≥ 3 days	6 days (range 3-10 days) and 16.1 (SD 3.2) h/day	7 days at 5 different time point postpartum
22	12 months	Evenson et al.	2012	Median (IQR)	MPA	17 (10-25) min/day	MVPA ≤ 27.6 min/day	17 (10-25) min/day	0 (0-1) min/day	USA	Cohort study	204	71% were ≥ 30 years	90% were married, 82% were non-Hispanic white, 45% were overweight.	ActiGraph model #7164	Hip	MPA 2020-5998 cpm; VPA >5999 cpma	Used all data	12.8 h/day *	7 days
23	12 months	Kishman et al.	2023	Mean (SE)	MVPA	27.6 (3.2) min/day	MVPA ≤ 27.6 min/day	27.6 (3.2) min/day		USA	Longitudinal cohort study	77	Mean age = 30 years	63% were White, 39% were obese, 59% had graduated college or above, 88% were in a stable relationship, 50% of the participant had a household income >US$ 60,000, 73% had a vaginal delivery	Actigraph GT3X+	Hip	MPA 2020-5998 cpm; VPA >5999 cpma	≥ 10 h/day for ≥ 3 days	6 days (range 3-10 days) and 16.1 (SD 3.2) h/day	7 days at 5 different time point postpartum
24	12 months	Kracht et al.	2024	Mean (SD)	MVPA	19.7 (0.7) min/day	MVPA ≤ 27.6 min/day	19.7 (0.7) min/day		USA	Secondary analysis of a control group from a Randomized Controlled Trial	150	Mean age 31.3 (SD = 3.5) years	53.5% were Black or Hispanic, 45.1% were overweight during early pregnancy.	ActiGraph GT3X+	Wrist	MVPA ≥ 100 mg	≥ 20 h/day with > 10 hours of awake wear on ≥ 1 day	4 (SD 1.5) days	7 days
	¤ Weighted mean
	* median value
	**95% Prediction interval
